# Supplementary material for: Advancing universal health coverage through non-medical interventions: the evolution and equity of China’s National Fitness policy system
Source: Front Public Health. 2026 Feb 20;14:1770159. doi: 10.3389/fpubh.2026.1770159 (PMC12965053; doi:10.3389/fpubh.2026.1770159)
Supplement: Supplementary file 1 [file Table_1.xlsx]

## Sheet: Sheet1
Serial No	Policy Name
1	Notice on the "Interim Provisions on Quota Standards for Urban Public Sports Facilities Land Use"
2	Administrative Measures for Powered Paragliding Activities
3	Notice on Opinions Regarding Strengthening the Management of Fitness Qigong Activities
4	Administrative Measures for National Sports Venue Maintenance Special Subsidy Fund
5	Notice on Strengthening the Management of Wushu Schools and Training Venues
6	Opinions on Strengthening Work for Persons with Disabilities in Communities
7	Administrative Measures for Paragliding Activities
8	Administrative Measures for Hot Air Ballooning Activities
9	Interim Measures for Registration Review and Management of Private Non-Enterprise Sports Units
10	Interim Provisions for the Management of China Sports Lottery National Fitness Projects
11	Regulations on National Physique Monitoring Work
12	Interim Measures for the Management of National Sports Social Organizations
13	Opinions on Strengthening Supervision and Management of Sports Lottery Charity Fund Projects
14	Opinions on Strengthening the Construction of Sports Ethics
15	Opinions on Further Improving the Employment and Placement of Retired Athletes
16	Interim Provisions on Rural Sports Work
17	Opinions of the CPC Central Committee and State Council on Strengthening Sports Work in the New Era
18	Administrative Measures for Powered Hang Gliding Activities
19	Regulations on Public Cultural and Sports Facilities
20	Implementation Measures for National Physical Fitness Determination Standards
21	Notice on Strengthening the Management of Sports Lottery Charity Funds for National Fitness
22	Opinions on Further Strengthening the Work of Social Sports Instructors
23	Notice on Occupational Skill Testing for Unique Occupations in the Sports Industry
24	Opinions on Carrying Out Occupational Skill Testing in the Sports Industry
25	Administrative Measures for Fitness Qigong
26	Opinions on Strengthening School Sports to Improve Students' Health Quality
27	Notice on Strengthening the Management of Various Certificates in the Sports System
28	Notice on the Implementation of the "National Student Physical Health Standard"
29	Opinions on Organizing the 2nd National Community Sports Games
30	Opinions on Promoting the Reform and Development of the Sports Industry
31	Notice on "Measures for the Administration of National Fitness Center Projects"
32	Interim Measures for the Administration of National Sports Training Bases
33	Notice on the "Assessment and Incentive Measures for National Fitness"
34	Notice on Printing and Distributing the "National School Sports Development Plan"
35	Opinions on Further Strengthening the Construction of Farmers' Sports Fitness Projects
36	Administrative Measures for Outdoor Sports Activities
37	Administrative Measures for Mountaineering and Related Sports Activities
38	Administrative Measures for Hang Gliding Activities
39	Administrative Measures for Light Aircraft Sports Activities
40	Administrative Measures for Parachuting Activities
41	Opinions on the Implementation of "National Fitness Day"
42	National Fitness Regulations (The Primary Administrative Regulation)
43	Notice on Standardizing the Development of Plaza Dancing and Similar Activities
44	Implementation Measures for the Evaluation of National Fitness Model Counties
45	Administrative Measures for Social Sports Instructors
46	National Fitness Plan (2011–2015)
47	Notice on Strengthening the Quality Supervision of National Fitness Equipment
48	Opinions on Strengthening Sports Work for the Elderly in the New Era
49	Administrative Measures for High-Risk Sports Activities
50	Notice on the "Standard for Basic Public Sports Services"
51	Notice on Promoting the Opening of Public Sports Venues to the Public
52	Opinions on Further Strengthening Rural Sports Work
53	Notice on Developing the "Sunny Sports" Program for Youth
54	Administrative Measures for National Physical Fitness Testing Stations
55	Opinions on Further Strengthening the Construction of Community Sports Organizations
56	Notice on Regulating the Naming of National Fitness Activities
57	Administrative Measures for the Certification of National Fitness Activities
58	Opinions on Accelerating the Development of the Sports Industry and Promoting Sports Consumption
59	Notice on Carrying Out the 3rd National Physique Monitoring
60	Opinions on Promoting the Integration of Sports and Medicine
61	Notice on Strengthening the Safety Management of National Fitness Facilities
62	Law of the People's Republic of China on Physical Culture and Sports (2016 Revision)
63	National Fitness Plan (2016–2020)
64	Opinions on Strengthening the Integration of School Sports and National Fitness
65	Notice on Promoting the Development of the "Internet + Fitness" Model
66	Administrative Measures for National Fitness Points and Incentives
67	Notice on Further Opening School Sports Facilities to the Public
68	Opinions on Promoting the Development of Sports Tourism
69	Notice on the "Management Measures for the Construction of National Fitness Trails"
70	Notice on Strengthening the Construction of Football Fields for the General Public
71	Opinions on Promoting the Development of the Winter Sports Industry
72	Healthy China 2030 Planning Outline
73	Notice on Carrying Out the "National Fitness for All" Promotion Action
74	Administrative Measures for National Sports Industry Demonstration Bases
75	Notice on the Implementation of the "National Fitness Trail System" Project
76	Opinions on Promoting the High-Quality Development of Mass Sports
77	Notice on Further Strengthening the Construction of Community Fitness Paths
78	Administrative Measures for Social Sports Organizations (2017 Revision)
79	Notice on "Standards for National Fitness Public Service Points"
80	Opinions on Accelerating the Development of the Youth Sports Industry
81	Notice on the "Management of National Fitness Big Data"
82	Opinions on Promoting the Deep Integration of Sports and Health
83	Notice on Further Strengthening the Supervision of National Fitness Equipment
84	Opinions on Promoting the Development of Water Sports Activities
85	Notice on the "Implementation Plan for Rural Revitalization through Sports"
86	Opinions on Improving the Public Service System for National Fitness
87	Notice on the "Evaluation Criteria for National Fitness Model Cities"
88	Opinions on Encouraging Social Capital to Invest in National Fitness Facilities
89	Notice on Strengthening the Management of Marathons and Related Road Running Events
90	Opinions on Promoting the Sustainable Development of the Sports Industry
91	Notice on the "Promotion Plan for Sports and Health Education in Schools"
92	Opinions on Strengthening the Construction of "15-Minute Fitness Circles"
93	Notice on Further Regulating the Management of Commercial Sports Events
94	Opinions on Promoting the Intelligent Development of National Fitness Facilities
95	Notice on the "Assessment Measures for the National Fitness Plan (2016-2020)"
96	Opinions on Strengthening the Cultivation of Social Sports Instructors
97	Notice on Further Promoting the "Healthy China" Action
98	Opinions on Accelerating the Development of the Outdoor Sports Industry
99	Notice on the "Guideline for the Construction of Community Football Fields"
100	Opinions on Enhancing the Public Participation in National Fitness Activities
101	Notice on Strengthening the Maintenance and Management of National Fitness Facilities
102	Opinions on Promoting the High-Quality Development of the Sports Industry (2019)
103	Notice on the "Implementation Scheme for National Physique Monitoring (2020)"
104	Opinions on Further Opening Large Public Sports Venues Free of Charge
105	Opinions on Promoting National Fitness and Sports Consumption to Drive High-Quality Growth
106	Outline for Building a Leading Sports Nation
107	Opinions on the Implementation of the Healthy China Action
108	Opinions on Vigorous Development of Ice and Snow Sports Leveraging the 2022 Beijing Winter Olympics
109	Basic Medical and Health Promotion Law of the People's Republic of China
110	Administrative Measures for Central Lottery Charity Fund Supporting Sports Undertakings
111	Opinions on Promoting and Regulating the Development of Social Sports Clubs
112	Opinions on Strengthening the Safety Management of Combat Sports Events
113	Implementation Plan for the Prevention and Control of Obesity in Children and Adolescents
114	Opinions on Strengthening the Construction of National Fitness Facilities and Developing Mass Sports
115	Notice on Implementing the Scheme to Solve Difficulties of the Elderly in Using Smart Technology
116	Opinions of the State Council on Deepening the Patriotic Health Campaign
117	Guiding Opinions on Reforming the Title System for Sports Professionals
118	Administrative Measures for Sports Events and Activities
119	Opinions on Deepening the Integration of Sports and Education to Promote Youth Health
120	Notice on Technical Specifications for Information Management in Sports Venues
121	Notice on the Work Plan for Scientific and Orderly Resumption of Sports Training
122	Notice on Further Strengthening the Safety Management of Outdoor Sports
123	Guiding Opinions on Promoting the Construction of National Fitness Centers
124	Notice on the "General Requirements for Smart Fitness Trails"
125	Notice on "Guideline for Safety Management of High-Risk Sports Events"
126	Opinions on Further Strengthening the Standardized Development of Social Sports Instructors
127	Notice on Carrying out the "National Fitness Month" Activities
128	Notice on the "Five-Year Plan for the Construction of Football Fields (2021-2025)"
129	Opinions on Supporting Social Forces to Participate in National Fitness Services
130	Notice on the "National Fitness Facility Construction Plan during the 14th Five-Year Plan"
131	Guiding Opinions on Promoting the Coordinated Development of Sports and Health for All
132	Notice on the "Selection and Incentive Measures for National Fitness Model Cities"
133	Notice on Strengthening the Protection of Intellectual Property Rights in Sports Events
134	Opinions on Enhancing the Sports and Fitness Services for People with Disabilities
135	Notice on the "Evaluation Standard for National Fitness Public Service Level"
136	National Fitness Plan (2021–2025)
137	Notice on Deepening the "Sports-Medicine Integration" Pilot Program
138	Opinions on Further Promoting the Development of Youth Sports Clubs
139	Notice on the "Implementation Plan for National Fitness for the Elderly"
140	Opinions on Promoting the High-Quality Development of the Sports Industry in Rural Areas
141	Notice on Further Improving the Subsidy Policy for Public Sports Venues
142	Opinions on Accelerating the Modernization of the National Fitness Governance System
143	Notice on the "Guidelines for the Construction of National Fitness Centers for All"
144	Basic Public Service Standards for National Fitness (2021 Edition)
145	Outline of the 14th Five-Year Plan for Economic and Social Development and the 2035 Vision
